# Supplementary material for: An RNA interference screen for identifying downstream effectors of the p53 and pRB tumour suppressor pathways involved in senescence
Source: BMC Genomics. 2011 Jul 8;12:355. doi: 10.1186/1471-2164-12-355 (PMC3161017; doi:10.1186/1471-2164-12-355)
Supplement: Additional file 1 — Volume of virus supernatants used for the screen. The table shows the volume of virus supernatants used for each of the pools. [file 1471-2164-12-355-S1.XLS]

## Sheet: Sheet1
DNA Pool	volume virus used (ml)	DNA Pool	volume virus used (ml)	DNA Pool	volume virus used (ml)	DNA Pool	volume virus used (ml)
1	9	25	10	51	10	75	10
2	9	26	10	52	10	76	10
p21	5	27	10	p21	1.3	77	10
lamin	5	28	10	lamin	1.3	78	10
3	8	29	10	53	10	79	10
4	8	30	10	54	8.7	80	10
5	8	31	10	55	10	81	10
6	2	32	10	56	10	82	10
7	8	p21	1.3	57	10	p21	5
8	8	lamin	1.3	58	6.8	lamin	5
9	8	33	10	59	7.7	83	10
10	8	34	10	60	8.6	84	10
11	8	35	10	61	9.6	85	10
12	8	36	10	62	10	86	10
p21	1.3	37	10	p21	1.3	87	10
lamin	1.3	38	10	lamin	1.3	88	10
13	10	39	10	63	10	89	10
14	10	40	10	64	10	90	10
15	10	41	10	65	10	91	10
16	10	42	10	66	10	92	10
17	10	p21	1.3	67	10	p21	5
18	10	lamin	1.3	68	10	lamin	5
19	10	43	10	69	10	93	10
20	10	44	10	70	10	94	10
21	10	45	10	71	10	95	10
22	10	46	10	72	10	96	10
p21	1.3	47	10	p21	5	97	10
lamin	1.3	48	10	lamin	5	98	10
23	10	49	10	73	10	99	10
24	10	50	10	74	10	100	10
