# Supplementary material for: An RNA interference screen for identifying downstream effectors of the p53 and pRB tumour suppressor pathways involved in senescence
Source: BMC Genomics. 2011 Jul 8;12:355. doi: 10.1186/1471-2164-12-355 (PMC3161017; doi:10.1186/1471-2164-12-355)
Supplement: Additional file 2 — Primary screen. This table shows the pool number, the number of cells obtained after puromycin selection, the number of T-75 and T-25cm2 flasks reseeded and the number of growing colonies observed after 3 weeks at 38°C. Numbers indicated in red correspond to flasks that were reseeded for extracting genomic DNA. [file 1471-2164-12-355-S2.XLS]

## Sheet: Sheet1
DNA Pool	Cell Count after selection	number of T-75 flasks	number of T-25 flasks	colonies after 3 weeks in T-75	colonies after 3 weeks in T-25
3	375000	7	none	0, 0, 1, 2, 3, 0, 1	n/a
4	244000	4	none	1, 1, 0, 3	n/a
5	306000	5	none	0, 2, 3, 0, 0	n/a
6	122000	2	none	0, 0	n/a
7	850000	8	none	0, 2, 2, 3, 1, 0, 1, 1	n/a
8	961000	8	none	0, 1, 1,0 , 0, 0, 0, 0	n/a
9	961000	8	none	2, 3, 3, 1, 0, 0, 1, 1	n/a
10	686000	8	none	0, 0, 0, 0, 0, 0, 1, 1	n/a
11	511000	8	none	0, 0, 2, 0, 0, 0, 1, 1	n/a
12	375000	7	none	2, 1, 0, 4, 1, 0, 0	n/a
p21	164000	1	none	confluent	n/a
lamin	339000	4	none	0, 0, 1, 1	n/a
13	222200	4	none	6, 4, 8, 5	n/a
14	227800	4	none	1, 0, 2, 0	n/a
15	108300	2	none	2, 1	n/a
16	122200	2	none	8, 11	n/a
17	36100	none	2	n/a	0, 0
18	61000	1	none	10	n/a
19	103000	2	none	5, 6	n/a
20	155600	3	none	0, 1, 0	n/a
21	97200	1	2	5	0, 0
22	19400	none	1	n/a	0
p21	136000	2	none	confluent	n/a
lamin	411000	4	none	3, 1, 3, 4	n/a
23	247000	4	1	3, 0, 1, 1	0
24	408000	7	1	2, 0, 0, 0, 1, 1, 0	0
25	342000	6	none	0, 0, 0, 1, 1, 0	n/a
26	453000	8	none	0, 0, 1, 3, 1, 4, 0, 0	n/a
27	150000	2	2	4, 3	0, 1
28	231000	4	none	1, 3, 1, 2	n/a
29	219000	4	none	3, 0, 0, 1, 1	n/a
30	139000	2	1	2, 4	1
31	244000	4	1	1, 0, 0, 0	0
32	89000	1	1	3	0
p21	544000	2	none	confluent	n/a
lamin	222000	2	4	4, 1, 5, 6	0, 0, 0, 0
33	14000	none	1	n/a	0
34	231000	4	1	1, 0, 0, 0	0
35	225000	4	none	0, 1, 0, 0	n/a
36	480600	9	none	0, 0, 0, 1, 0, 0, 0, 0, 0	n/a
37	189000	3	1	0, 0, 1	0
38	219000	4	none	0, 0, 0, 0	n/a
39	306000	5	none	1, 0, 0, 0, 0	n/a
40	122000	2	none	0, 0	n/a
41	183300	3	1	2, 1, 1	0
42	325000	6	none	0, 2, 0, 1, 0, 1	n/a
p21	205000	2	none	confluent	n/a
lamin	430000	4	4	0, 0, 1, 0	0, 0, 0, 0
43	47200	none	2	n/a	0, 0
44	72000	1	1	0	0
45	72000	1	1	2	0
46	75000	1	1	0	2
47	80500	1	1	3	0
48	16500	none	1	n/a	0
49	13500	none	1	n/a	0
50	58000	none	3	n/a	0, 0, 0,
51	47000	none	2	n/a	2, 0
52	47200	none	2	n/a	1, 0
p21	166700	2	none	confluent	n/a
lamin	425000	4	4	1, 1, 4, 6	0, 2, 0, 2
53	317000	6	none	0, 1, 0, 0, 2, 7	n/a
54	561000	9	none	2, 4, 1, 6, 1, 1, 0, 3	n/a
55	300000	5	none	2, 2, 1, 1, 7	n/a
56	478000	9	none	0, 5, 1, 2, 0, 6, 1, 2, 4	n/a
57	483000	9	none	0, 0, 0, 0, 0, 0, 1, 0, 1	n/a
58	442000	8	none	0, 0, 0, 1, 2, 1, 4, 9	n/a
59	374000	7	none	0, 2, 3, 1, 1, 6, 2	n/a
60	408300	7	none	0, 4, 3, 5, 6, 1	n/a
61	367000	7	none	3, 1, 4, 0, 0, 1, 0	n/a
62	194000	4	none	1, 0, 3, 1	n/a
p21	200000	2	none	confluent	n/a
lamin	692000	4	4	6, 2, 2, 2	n/a
63	86000	1	2	2	0,0
64	69000	1	1	1	1
65	55000	1	none	x	n/a
66	88800	1	2	2	3, 3
67	133000	2	1	x, 2	0
68	250000	4	1	x, x, 1, 1	0
69	100000	2	none	x, x	n/a
70	61000	1	none	x	n/a
71	94000	1	2	2	0, 1
72	102700	2	none	x,2	n/a
p21	875000	4	4	confluent	confluent
lamin	1125000	4	4	1, 6, 7, 2	2, 0, 0, 0
73	286000	5	1	1, 0, 2, 2, 7	0
74	224100	4	none	4, 2, 2, 3 : pooled in 1	n/a
75	258000	4	2	2, 3, 0, 4	0, 0
76	166700	3	none	0, 1, 4	n/a
77	497000	9	none	1, 3, 1, 3, 3, 3, 4, 2, 6	n/a
78	377800	7	none	4, 3, 8, 3, 5, 6, 6	n/a
79	158000	3	none	3, 5, 2	n/a
80	102700	2	none	7,12	n/a
81	386100	7	none	0, 0, 3, 2, 2, 0, 3	n/a
82	350000	6	1	9, 3, 7, 3, 10, 11	4
p21	672000	4	4	confluent	confluent
lamin	1250000	1	4	1, 7, 1, 1	0, 1, 0, 1
83	125000	2	1	0, 0	0
84	103000	2	none	2,1	n/a
85	111100	2	none	0, 0	n/a
86	105600	2	none	0, 0	n/a
87	72000	1	1	0	0
88	139000	2	1	0, 1	0
89	196000	3	2	0, 0, 1	0, 1
90	88900	1	2	0	0, 0
91	169000	3	none	0, 0, 0	n/a
92	103000	2	none	0, 1	n/a
p21	1200000	1	4	confluent	confluent
lamin	1850000	4	4	0, 0, 0, 2	0, 0, 0, 0
93	377800	7	none	1, 1, 1, 0, 0, 0, 0	n/a
94	583500	7	none	1, 1, 0, 0, 0, 0, 0	n/a
95	311100	5	none	2, 0, 1, 1, 0	n/a
96	211000	4	none	1, 4, 2, 2	n/a
97	219000	4	none	1, 0, 1, 0	n/a
98	398100	7	none	1, 0, 0, 0, 1, 1, 2	n/a
99	299000	5	none	1, 0, 0, 0, 0	n/a
100	247000	4	none	0, 0, 1, 0	n/a
1	108300	2	none	0, 0	n/a
2	216000	4	none	0, 0, 0, 0	n/a
p21	1175000	1	none	confluent	confluent
lamin	975000	4	none	1, 1, 0, 1	n/a
