# Supplementary material for: An RNA interference screen for identifying downstream effectors of the p53 and pRB tumour suppressor pathways involved in senescence
Source: BMC Genomics. 2011 Jul 8;12:355. doi: 10.1186/1471-2164-12-355 (PMC3161017; doi:10.1186/1471-2164-12-355)
Supplement: Additional file 3 — Unidentified inserts. This table shows the hair pin sequences that were not 100% homologous to a gene by BLASTN analysis of the NCBI human genome data base (http://blast.ncbi.nlm.nih.gov/Blast.cgi) or could not be linked back to a hair pin sequence within the Open Biosystems SM2 library; the number of times the insert was isolated is also indicated. [file 1471-2164-12-355-S3.XLS]

## Sheet: Sheet1
Pool	Unidentified inserts
3b	CCGACCTATTTGGAAGGAAGAA x1
4	CCCTCGTAATGACCTTGACTTA x1
7a	CATGCGTGATCCGCTAGTC x5
	AATATTCATCTCCTAAGACAA x1
7b	TTTATCCAGGTGAGAATACTTT x6
	CAAGTATTCTCACCTGGATAAA x3
9a	CATGCGTGATCCGCTAGTCT x5
9b	TGGTTACAAGGGTTAATATCAA x1
9c	CATGCGTGATCCGCTAGTCT x4
12a	CATGCGTGATCCGCTAGTC x3
12b	ACCGAATCAGGAGTTACTTTAA x4
13a	CCTCNTTCTNTCATAACGTAA X1
13d	TTTATGTTCAGCAGCCTCAG x5
	CAAGCTTTCTCTCATAACGTAA x3
16a	GATATTCTCTAGGACTTAAT x2
18	TTTGTAAACGTCTCTGTAAGGA x3
	CCTCTCATTTCCCAAAGGAGT x1
	CCAAACTTCCATTGCATGATA x1
	TCCTTACNGAGACGTTTACAAA x1
	CCCTTACAGAGACGTTTACAA x1
30a	AACATAGGTATTTCTTGATAT x1
32	GGGTAGGCAGAATATATCCAAA x1
54a	ACCATTATCTATCCTCTTAAAT x1
54c	GGGCTTGCTTTCAATAGTAGAA x3
55a	AGCAGCTGCCTGGGAGAATGCT x3
55c	AAGAGGAATTACCCAAAGGAAA x5
58a	ACCAGACCAGCTCTCTGAAGAA x1
58b	GCCAAACTTCCATTGCATGATAT x1
59c	TGCTGACTGGGTTAACCTGAAGAA x3
60a	CGGGCTTTCTTTTGAA x1
60b	CCCTGATACTGTATGTCTTTA x1
64a	GTGACTCTAAATTCCTTAAGAA x1
64b	CCGCAGCAACAGCATCACATAT X5
	CATGCGTGATCCGCTAGTC X3
	TGGCAGCAACAGCATCACATAT x1
66c	TCAAGCTCTGGCAGTTTAAAT x10
72	GTCAAGCTCTGGCAGTTTAAAT x1
74	GGCAGTCCAGAATTTTGTTAAA x1
78b	CCTCGTAATGACCCTGAAGAT x4
78c	GCCAAACTTCCATTGCATGATA X4
78d	CGCTGTACTCTCTCAATCTGAA x3
	GGCTATTAACATGGTGGCAGAA x3
79a	GACGTGAGTCAGCTGAAAGAA x1
79c	GCCTTCCAAGAAGCCAACAATA x1
80a	TCCAGACAGGAATTGCATTTAT x2
	TGGCCCGCCGATGATTTGGAAA x1
80b	AGCCCTTTCTCTGGGCAGTTTA x4
	AGCCTTGTCTACTTCTAATAT x1
82a	CCACATGTATATAAACGCTAT x1
	TCGACCATTTCACATGTGAAAT x2
	GGGTATTGTCCTTGGGATGATA x1
82b	GCCTCTTCAGGACTTCTTATT x1
82c	CAGGCCCATGCTGAGGGCCAAT x2
84b	AAGAGGAATTACCCAAAGGAAA x1
94	TGGACATCTGGAAAGTATTTAA x1
95c	ACGACCTATTTGGGAAGAA x1
	CCCATGTTGCCCATTCCTAAT x1
96b	AGTGCACGTGAGCAATCTAAA x8
98b	AACCAAAGCTCTGTGCGCATTAA x6
98c	AACCAAAGCTCTGTGCGCATTAA x8
	CCCAGATTAGAATGTGTTTATT x2
98d	AGGCACATCTAACATGGGTAAA x1
